# Supplementary material for: Establishment and Characterization of Free-Floating 3D Macrophage Programming Model in the Presence of Cancer Cell Spheroids
Source: Int J Mol Sci. 2023 Jun 28;24(13):10763. doi: 10.3390/ijms241310763 (PMC10341749; doi:10.3390/ijms241310763)
Supplement: Supplementary file 1 [file ijms-24-10763-s001.zip]

Archive with 1 entries (1 files):
- ijms-2448250-supplementary.pdf
